# Supplementary material for: Total hip arthroplasty in Italy: an observational, population-based study on surgical volume growth from 2001 to 2023 and forecasts until 2050 with six different statistical models
Source: J Orthop Traumatol. 2025 Dec 4;27:2. doi: 10.1186/s10195-025-00893-4 (PMC12779807; doi:10.1186/s10195-025-00893-4)
Supplement: Supplementary file 1 — Supplementary Material 1. [file 10195_2025_893_MOESM1_ESM.xlsx]

## Sheet: SupplementaryMaterials_TableA1
Table A1. Actual, fitted and forecasted (with 95% PI) volumes of THA between 2001 and 2050 by prediction model.
	Fitted																			Forcasted
Model	2001	2002	2003	2004	2005	2006	2007	2008	2009	2010	2011	2012	2013	2014	2015	2016	2017	2018	2019	2020	2021	2022	2023	2024	2025	2026	2027	2028	2029	2030	2031	2032	2033	2034	2035	2036	2037	2038	2039	2040	2041	2042	2043	2044	2045	2046	2047	2048	2049
LM	41443	42645	43880	45149	46454	47794	49171	50586	52039	53532	55065	56639	58256	59916	61620	63370	65166	67009	68901	70842 (69619 - 72030)	72834 (71523 - 74156)	74877 (73547 - 76287)	76973 (75321 - 78484)	79123 (77506 - 80752)	81328 (79375 - 83185)	83588 (81733 - 85577)	85906 (83783 - 88156)	88282 (85789 - 90842)	90718 (87811 - 93434)	93214 (90272 - 95955)	95772 (92669 - 98856)	98392 (95240 - 101813)	101077 (97439 - 104962)	103826 (100063 - 107838)	106642 (102688 - 110554)	109525 (104917 - 113898)	112476 (108078 - 116996)	115497 (110922 - 120744)	118588 (113418 - 123553)	121752 (115959 - 126933)	124988 (119077 - 130563)	128297 (121956 - 134636)	131682 (125282 - 138476)	135143 (128302 - 142063)	138680 (132032 - 145949)	142295 (134417 - 149841)	145989 (137896 - 154073)	149763 (141869 - 157978)	153617 (144463 - 162563)
PM	41602	42783	43997	45245	46529	47849	49206	50602	52038	53515	55033	56594	58200	59851	61549	63296	65092	66938	68838	70791 (70242 - 71361)	72799 (72225 - 73411)	74865 (74293 - 75471)	76989 (76354 - 77656)	79173 (78525 - 79885)	81420 (80729 - 82129)	83730 (83017 - 84483)	86105 (85331 - 86861)	88548 (87737 - 89370)	91061 (90232 - 91914)	93644 (92798 - 94566)	96301 (95456 - 97223)	99033 (98095 - 99987)	101843 (100842 - 102828)	104733 (103666 - 105834)	107704 (106612 - 108788)	110760 (109600 - 111946)	113903 (112708 - 115218)	117135 (115821 - 118452)	120458 (119179 - 121907)	123876 (122395 - 125307)	127390 (125956 - 128942)	131005 (129413 - 132630)	134722 (133024 - 136449)	138544 (136828 - 140477)	142475 (140734 - 144394)	146517 (144626 - 148529)	150674 (148635 - 152718)	154949 (152852 - 157029)	159346 (157084 - 161666)
LogM	40558	42072	43585	45098	46609	48120	49630	51140	52648	54156	55663	57170	58675	60180	61684	63188	64691	66192	67694	69194 (65060 - 73328)	70694 (66498 - 74889)	72193 (67931 - 76454)	73691 (69359 - 78023)	75188 (70781 - 79595)	76685 (72199 - 81170)	78181 (73613 - 82749)	79676 (75021 - 84331)	81171 (76426 - 85915)	82664 (77827 - 87502)	84157 (79224 - 89091)	85650 (80617 - 90682)	87141 (82007 - 92276)	88632 (83393 - 93871)	90122 (84777 - 95468)	91611 (86157 - 97066)	93100 (87535 - 98665)	94588 (88910 - 100266)	96075 (90282 - 101868)	97562 (91652 - 103471)	99047 (93020 - 105075)	100532 (94385 - 106680)	102016 (95748 - 108285)	103500 (97109 - 109891)	104983 (98468 - 111498)	106465 (99825 - 113105)	107946 (101180 - 114712)	109427 (102534 - 116320)	110907 (103886 - 117928)	112386 (105236 - 119536)
IP	42793	43441	44261	45219	46292	47469	48738	50094	51528	53038	54618	56264	57975	59746	61576	63463	65403	67397	69442	71536 (69655 - 73304)	73679 (71418 - 75977)	75869 (73066 - 78401)	78104 (74886 - 81250)	80384 (76543 - 84279)	82708 (78556 - 87069)	85075 (79990 - 89701)	87483 (81961 - 92950)	89933 (83707 - 96374)	92422 (85374 - 99014)	94951 (86999 - 102626)	97519 (88612 - 106626)	100124 (90808 - 109471)	102767 (92878 - 112706)	105447 (94683 - 115880)	108163 (95371 - 120307)	110914 (97446 - 124066)	113701 (98917 - 128388)	116522 (101291 - 131685)	119377 (102228 - 134215)	122265 (103513 - 140514)	125187 (106361 - 142715)	128141 (109440 - 148711)	131128 (109279 - 154788)	134146 (110469 - 157858)	137196 (115236 - 160368)	140276 (114390 - 163241)	143388 (116610 - 169480)	146529 (118856 - 173696)	149701 (119520 - 180603)
PLN	41565	42696	43869	45070	46330	47613	48942	50315	51727	53187	54698	56257	57851	59503	61228	62965	64770	66601	68493	70448 (57832 - 86235)	72341 (57907 - 89820)	74377 (60852 - 91650)	76458 (61986 - 93631)	78614 (63714 - 95497)	80840 (64975 - 100530)	83092 (68119 - 101254)	85373 (68051 - 105800)	87685 (71263 - 108275)	90036 (73203 - 110870)	92416 (74577 - 114418)	94838 (73482 - 124225)	97307 (75393 - 123879)	99835 (75816 - 130232)	102407 (76833 - 137295)	105033 (76095 - 143679)	107715 (76088 - 155624)	110447 (73805 - 160129)	113245 (73542 - 166026)	116125 (74456 - 183883)	119063 (71390 - 194630)	122077 (72620 - 206736)	125154 (67005 - 219629)	128310 (72269 - 234689)	131518 (67571 - 248507)	134794 (69882 - 259424)	138144 (67064 - 293546)	141578 (65825 - 311575)	145093 (64981 - 329016)	148696 (61592 - 352551)
HPTE	40193	42181	44289	46513	47541	49154	50258	50837	51558	52151	53249	54855	56537	58330	60517	63643	66355	68035	70859	73423 (72082 - 74798)	74578 (72616 - 76685)	76915 (74065 - 79901)	79174 (75468 - 83183)	81692 (77036 - 86637)	84424 (78826 - 90388)	86778 (80334 - 93785)	88757 (81382 - 96641)	90417 (82462 - 98936)	91797 (83178 - 101000)	92799 (83795 - 102599)	93549 (83968 - 103663)	94112 (84162 - 104706)	94615 (84361 - 105508)	94888 (84446 - 106050)	95033 (84421 - 106474)	95041 (84180 - 106611)	94851 (83983 - 106356)	94654 (83678 - 106448)	94547 (83500 - 106390)	94299 (83110 - 106385)	94072 (82971 - 106038)	93713 (82515 - 105693)	93387 (82264 - 105428)	92806 (81720 - 104654)	92153 (81174 - 103927)	91423 (80572 - 103027)	90708 (79867 - 102170)	89960 (79401 - 101210)	89232 (78690 - 100291)
Observed	40026	42259	44499	46987	47853	49598	50671	51106	51744	52184	53193	54779	56453	58212	60310	63644	66405	67947	70886	55216	71091	79379	83958	NA	NA	NA	NA	NA	NA	NA	NA	NA	NA	NA	NA	NA	NA	NA	NA	NA	NA	NA	NA	NA	NA	NA	NA	NA	NA
[truncated: 1 more columns]
